# Supplementary material for: Psychological Screening, Standards and Spinal Cord Injury: Introducing Change in NHS England Commissioned Services
Source: J Clin Med. 2023 Dec 13;12(24):7667. doi: 10.3390/jcm12247667 (PMC10743880; doi:10.3390/jcm12247667)
Supplement: Supplementary file 1 [file jcm-12-07667-s001.zip]

Archive with 1 entries (1 files):
- jcm-2718484-supplementary.pdf
